# Supplementary material for: Amphetamine Derivatives as Potent Central Nervous System Multitarget SERT/NET/H3 Agents: Synthesis and Biological Evaluation
Source: Molecules. 2024 Nov 6;29(22):5240. doi: 10.3390/molecules29225240 (PMC11870037; doi:10.3390/molecules29225240)
Supplement: Supplementary file 1 [file molecules-29-05240-s001.zip]

Archive with 1 entries (1 files):
- molecules-3279156-supplementary.pdf
